# Supplementary material for: Paediatric Cogan´s syndrome - review of literature, case report and practical approach to diagnosis and management
Source: Pediatr Rheumatol Online J. 2023 Jun 8;21:54. doi: 10.1186/s12969-023-00830-x (PMC10251673; doi:10.1186/s12969-023-00830-x)
Supplement: Supplementary file 1 — Additional file 1. [file 12969_2023_830_MOESM1_ESM.xlsx]

## Sheet: List1
Patient (ref)	Age (yrs)	Gender	F-U (yrs)	Initial symptom	Ocular findings	Hearing loss	Vestibular	Fever	Aortitis	Musculoskeletal	Neurological	Gastrointestinal	Skin	Other	First-line treatment	Dosage	2nd line treatment	CI	Intratympanic CS	Outcome ears	Outcome eyes	Other morbidity	Mortality	CRP	ESR
2004 Grasland	16	M	7	ocular	Interstitial keratitis (IK) bilat	yes	Méniere	no	yes	no	no	no	no	coronary and subclavian involvement	CS	NA	cytotoxic medication	no	no	deaf	remission	aortic aneurysm, coronary and subclavian involvement	no	NA	NA
2004 Grasland	18	M	1.7	A/V	IK bilat	yes	Méniere	no	no	arthralgias	no	no	no		CS	NA	cytotoxic medication	no	no	impaired hearing	remission	none	no	NA	NA
2004 Grasland	5	M	0.5	ocular	conjunctivitis, uveitis bilat	yes	Méniere	no	no	no	no	no	no		CS	NA	none	no	no	impaired hearing	impaired vision	none	no	NA	NA
2004 Grasland	18	M	7	A/V	IK bilat, conjunctivitis, iritis, uveitis bilat	yes	Méniere	no	no	arthritis, myalgias	meningitis, peripheral neuropathy	abdominal pain, oesophagitis	no	pericarditis, glomerulonephritis	CS	NA	cytotoxic medication	no	no	deaf	one-sided blindness	ESRF	no	NA	NA
Podder 1994	4	F	2	ocular	IK bilat	yes	Méniere	no	no	arthritis, polychondritis	no	no	yes	vasculitic rash	NSAID	NA	CS	no	no	deaf	remission	recurrences of arthritis and polychondritis when CS reduced	no	42	90
Sugimoto 2014	14	M	11	concomitant	cataract bilat	yes	Méniere	no	yes	no	no	no	no	brachiocephalic and subclavian artery stenoses, glomerulonephritis	CS+ASA	NA	MPP+cyclophosphamide, ciclosporin A	no	no	moderately impaired	cataracts	moderate renal dysfunction	no	3	85
Vasileiadis 2012	8	F	5	ocular	IK bilat	yes	Méniere	no	no	no	no	no	no	no	CS	2mg/kg/d, tapered over 45 days		no	no	remission	remission	none	no	43	109
Jančatová 2016	16	F	0.5	ocular	episcleritis	yes	vertigo, vomiting	no	no	no	no	no	no	no	MPP	250 mg 3 days with tapering to 8 mg/d+ vasodilatants+hyperbaric oxygenotherapy	AZA 50 mg	no	no	severly impaired	remission	none	no	NA	NA
Hautefort 2009	11	F	4	A/V	uveitis bilat	yes	no	no	no	no	no	no	no	no	Prednisone	2mg/kg/d for 2 mo	MMF 1200 mg/m2	no	no	deaf right	remission	none	no	NA	NA
Pysden 2009	14	M	NA	systemic	IK, papilledema	yes	tinnitus, vomiting	yes	no	no	headache, neck stiffness, confusion	no	no	hepatosplenomegaly, abdominal lymphadenopathy, ascites, pleural effusion	Prednisolone	80 mg	none	no	no	mildly impaired	remission	none	no	215	NA
Pollard 2007	16	M	NA	concomitant	uveitis bilat	yes	no	no	no	no	no	no	no	no	topical CS and cycloplegics	NA	none	yes	no	NA	NA	none	no	NA	NA
Pollard 2007	9	M	2	A/V	uveitis bilat	yes	no	no	no	no	no	no	no	no	topical CS and cycloplegics	NA	none	yes	no	NA	remission	none	no	NA	NA
Pollard 2007	11	M	2	???	uveitis bilat	yes	no	no	no	no	no	no	no	no	topical CS and cycloplegics	NA	none	yes	no	NA	remission	none	no	NA	NA
Brogan 2012	12	M	0.83	ocular	uveitis bilat	yes	no	yes	no	loin pain	facial nerve palsy	no	no	weight loss, cervical lymphadenopathy, TIN	topical CS, MPP, AZA	30 mg/kg 6x, AZA 2 mg/kg	MPP, MMF 600 mg/m2 2xper day	considered	no	severly impaired	remission	renal remission	no	21	170
Martinez-Osorio 2006	5	F	6	ocular	IK bilat	yes	no	NA	NA	NA	NA	NA	no	NA	topical CS, prednisolone	1mg/kg/d	MTX 2,5-7,5 mg/wk, ciclo A 50-150 mg/d	no	no	right good, left severely impaired	impaired vision, severe keratopathy	none	no	NA	NA
Chaudhuri 2010	7	M	1.5	ocular	IK bilat, scleritis right	yes	vertigo, ataxia, vomiting	no	no	no	headache	no	yes	rash	topical CS, prednisone	1mg/kg/d	MPP 30 mg/kg/d for 5 days, predni 2 mg/kg/d over 4 wks	no	no	mildly impaired	remission	none	no	NA	61
Saraux 1972	7	F	NA	ocular	IK bilat	yes	no	no	no	no	no	no	no	no	topical CS	NA	none	no	no	deaf	remission	none	no	NA	negative
Saraux 1972	9	F	NA	NA	IK bilat	yes	NA	NA	NA	NA	NA	NA	no	NA	NA	NA	NA	no	no	NA	NA	NA	no	NA	NA
Bachynski 1984	10	M	1.5	A/V	iritis bilat, episcleritis unilat	yes	Méniere	no	no	no	no	no	no	no	topical CS and cycloplegics	NA	none	no	no	moderately impaired, hearing aid	remission	none	no	negative	29
Schwegmann 1995	12	M	NA	ocular	IK bilat, conjunctivitis, episcleritis	yes	tinnitus, vomiting, nauzea	no	no	knee arthritis	headache	no	no	fatigue, otalgia	high dose CS	NA	none	no	no	residual SNHL	remission	none	no	185	130
Dufier 1986	7	NA	NA	A/V	IK and uveitis bilat	yes	ataxia	no	no	arthralgias, ankle arthritis	somnolence	no	yes	rash	CS, topical CS and cycloplegics	2mg/kg/d	none	no	no	deaf	slightly decreased visual acuity	none	no	NA	135
Cogan 1964	14	M	1	A/V	IK	yes	vertigo, vomiting	no	yes	no	no	no	no	anorexia, interstitial pnemonitis	topical CS	NA	NA	no	no	deaf	recurrences	generally ill, nonreactive labyrinths	yes	NA	43
Olfat 2001	5	F	months	systemic	uveitis bilat	yes	no	yes	yes	arthragias, myalgias	no	no	no	aortic regurgitation, anorexia	topical CS, prednisone	1-2 mg/kg/d	hearing aids, AV replacement	no	no	significant improvement	remission	none	no	NA	148
Orsoni 2004	6	M	0.17	ocular	IK	yes	no	no	no	gonarthralgias	headache	no	no	asthenia	cyclosporin A, fluorocortolone, MTX, ASA, cyclophosphamide	NA	NA	no	no	improved	improved	none	no	NA	NA
Orsoni 2004	5	M	0.2	ocular	uveitis bilat	yes	no	no	no	gonarthritis	headache	no	no	splenomegaly	cyclosporin A, fluorocortolone, MTX, ASA, cyclophosphamide	NA	NA	no	no	deaf	secondary glaucoma	none	no	34	76
Juneja 2011	10	M	NA	systemic	uveitis bilat, hypopyon	yes	tinnitus	yes	no	polyarthritis	no	no	no	no	topical CS, mydriatics, prednisolone	2mg/kg/d	MTX	no	no	deaf right	remission	none	no	raised	raised
Massinger 2003	5	F	12	ocular	iridocyclitis, cataract	yes	vertigo	no	no	no	no	no	no	developmental delay	CS	NA	AZA, ciclosporin A	no	no	deaf	blind	none	no	NA	NA
Massinger 2003	3	M	NA	A/V	IK bilat, papillenprominence	yes	vertigo, vomiting, nauzea	no	no	no	no	no	no	no	prednisone	NA	AZA	no	no	severely impaired	NA	none	no	raised	raised
Lyiy 2009	12	M	0.5	systemic	IK bilat	yes	vertigo, tinnitus	yes	no	coxarthritis, myalgias	no	no	no	claudication	MPP	2mg/kg/d for 16 days	leflunomide	no	no	remission	remission	none	no	22	48
Mace 2008	7	F	NA	ocular	uveitis	yes	imbalance	no	no	no	no	no	no	sickle cell anaemia	topical CS, prednisolone	NA	none	yes	no	deaf	NA	none	no	187	4
Inoue 2007	6	M	2	ocular	IK bilat, episcleritis	yes	no	yes	no	polyarthralgia	no	no	no	no	prednisolone	NA	MTX	no	no	remission	remission	none	no	108	105
Pagnini 2012	4	M	16	concomitant	IK bilat, conjunctivitis	yes	no	yes	yes	arthritis knee, ankle	no	abdominal pain	no	weight loss, rash, mitral and aortic regurgitation	prednisolone	1,5 mg/kg/d	none	no	no	remission	remission	none	no	115	129
Pagnini 2012	9	F	11	A/ V and systemic	IK bilat	yes	vertigo, tinnitus	no	no	coxarthritis, back pain	headache	abdominal pain	no	no	prednisone	1mg/kg/d	MTX	yes	no	deaf	remission	none	no	normal	normal
Pagnini 2012	9	F	1	concomitant	IK bilat, conjunctivitis	yes	no	yes	no	arthralgia	stiff neck	no	yes	rash	prednisone	1,5mg	MMF 1000mg/m2	no	no	remission	recurrences	none	no	13	70
Watanabe 2000	18	F	1	systemic	cataract bilat	yes	vomiting, nauzea	yes	no	polyarthralgia	headache	no	yes	rash	prednisolone	60mg	cyclophosphamide 700mg monthly with predni	no	no	remission	remission	none	no	214	NA
Cuceuglu 2022	14	M	1.5	ocular	uveitis, conjunctivitis	yes	vertigo, tinnitus, ataxia, vomiting	no	no	athritis, myalgias	no	no	no	no	CS	NA	MTX	yes	no	deaf	remission	none	no	43	72
Cuceuglu 2022	14	F	2.5	ocular	uveitis	yes	no	no	no	no	no	no	no	no	CS	NA	MTX	no	no	remission	remission	none	no	18	35
Son 2009	12	M	2.9	ocular	uveitis, cataract, asymmetric pupil	yes	tinnitus	no	no	no	no	no	no	no	prednisolone, MTX, topical CS	NA	MPP 10mg/kg/3 days	no	no	left fluctuating, severely impaired, right normal	recurrences	none	no	NA	NA
Low 2007	17	M	2	ocular	uveitis, IK, scleritis	yes	no	yes	yes	no	no	no	no	carotid pseudoanerysm	prednisolone, MTX	1mg/kg/d	multiple surgical interventions	no	no	NA	NA	none	no	NA	70
Kundell 1980	12	M	1	ocular	conjunctivitis, chalazion, corneal opacities	yes	no	yes	yes	myalgia	headache	no	yes	furuncle, rash, aortic regurgitation, hyperacusis at the beginning	prednisolone	2mg/kg/d	none	no	no	partial remission	remission	none	no	NA	NA
Our patient	8	F	0.75	A/V	IK, uveitis, papilledema, secondary glaucoma	yes	vertigo	yes	no	no	headache	abdominal pain, diarrhoea with blood	no	fatigue	MPP, MTX	NA	Infliximab	considered	no	left deaf, right good	remission	none	no	<1	17
Andler 1977	13	M	0.2	A/V	IK, nystagmus	yes	vertigo, tinnitus, vomiting	no	no	no	no	no	no	none	CS	2mg/kg/d	NA	no	no	severely impaired	remission	none	no	NA	38
Ndiaye 2002	5	M	9	ocular	uveitis, conjunctivitis, secondary cataract and glaucoma	yes	vertigo	no	no	no	no	no	no	no	prednisolone	1mg/kg/d	colchicine, surgical treatment of glaucoma	suggested but refused	no	deaf	decreased vision	vestibular deficit	no	NA	25
Ndiaye 2002	13	M	7	systemic and ocular	IK	yes	vertigo, tinnitus, vomiting	yes	no	myalgia, arthralgia	headache	no	yes	asthenia, necrotic ulceration at the site of TBC vaccination, inflammatory skin lesions	prednisolone	1mg/kg/d	none	no	no	partial remission	remission	none	no	205	125
Ndiaye 2002	18	M	4	ocular	IK, corneal dystrophy with loss of vision	yes	tinnitus, vestibular deficit, ataxia	no	no	no	headache	no	no	Charcot-Marie-Tooth	prednisolone	1mg/kg/d	MTX	no	no	recurrences with steroid reduction	recurrences with steroid reduction	vestibular deficit	no	5	NA
Pinals 1978	16	M	10	systemic	IK, uveitis	yes	no	yes	yes	arthralgia, knee arthritis	no	abdominal pain	no	splenic abscess, pericarditis, dental abscess, aortic regurgitation	ATB	NA	AV replacement	no	no	deaf	NA	recurrences of arthritis	no	40	100
Kasapcopur 2000	11	F	2	ocular and systemic	IK	yes	vertigo	no	yes	arthritis wrists and ellbows	no	no	no	no	prednisolone and topical CS	2mg/kg/d	MTX	no	no	partial remission	remission	none	no	NA	110
Vaiopoulos 1994	17	F	1	systemic	IK, conjunctivitis, iritis	yes	vertigo, tinnitus, ataxia	yes	no	arthritis knees, wrists, ankles, myalgias, arthralgias, back pain	headache	no	yes	chest pain, nodules on the forearm	prednisolone	50mg	MPP 100mg, Cyclophosphamide 500mg, 7x600mg	no	no	deaf	NA	recurrences	yes -subarachnoid hemorrhage	elevated	110
Haynes 1980	16	F	3	A/V	IK	yes	vertigo, tinnitus	no	no	no	no	no	no	no	Topical CS	NA	nicotinic acid	no	no	deaf	flares	vestibular deficit	no	NA	20
Haynes 1980	13	F	13	NA	IK	yes	vertigo	no	no	no	no	no	no	no	topical CS	NA	NA	no	no	moderately impaired	remission	vestibular deficit	no	NA	NA
Haynes 1980	16	F	9	NA	IK	yes	Méniere	NA	NA	NA	NA	NA	NA	NA	topical CS	NA	NA	no	no	moderately impaired	remission	vestibular deficit	no	NA	NA
Haynes 1980	16	F	4	NA	IK	yes	Méniere	NA	NA	NA	NA	NA	NA	NA	topical CS, prednisolone	NA	AZA	no	no	severely impaired	recurrences	vestibular deficit	no	NA	NA
Callejo 2001	12	F	2	ocular	IK, conjunctivitis	yes	vertigo	no	no	arthralgia	no	no	no	tonsillitis, cervical lymphadenopathy	PNC, prednisolone	0,5mg/kg/d	Sulpirid, deflazacort	no	no	mildly impaired	remission	none	no	510	62
Ochonisky 1991	17	F	2	A/V and systemic	IK	yes	vertigo	yes	no	arthralgia, polyarthritis	no	diarrhoea	yes	urticaria-like papular lesions, weight loss, lymphadenopathy, hepatosplenomegaly	prednisolone	1mg/kg/d	colchicin, dapsone, MPP puls	yes	no	severely impaired	remission	none	no	79	60
Kolomeyer 2015	16	M	0.8	systemic	uveitis, retinopathy, increased intraocular pressure, branch retinal artery occlusion	yes	vomiting, dizziness	no	no	back pain	headache, confusion	no	yes	rash, weight loss, facial swelling	prednisolone	NA	MTX, inflixi	no	yes	severely impaired	decreased vision	NA	no	NA	NA
